# Supplementary material for: An internet-based bioinformatics toolkit for plant biosecurity diagnosis and surveillance of viruses and viroids
Source: BMC Bioinformatics. 2017 Jan 11;18:26. doi: 10.1186/s12859-016-1428-4 (PMC5225587; doi:10.1186/s12859-016-1428-4)
Supplement: Additional file 1: — Adaptor clipped and quality trimmed read statistics of small RNA-Seq datasets. Clean reads = Adaptor clipped small RNA reads provided by BGI service provider; QC = Quality Control consisting of adaptor clipping and poor base call trimming; n.a. = not available. (XLSX 44 kb) [file 12859_2016_1428_MOESM1_ESM.xlsx]

## Sheet: Barrero_etal_Additional_file_1
Additional file 1. Adaptor clipped and quality trimmed read statistics of small RNA-Seq datasets collected from plants held at Post Entry Quarantine facilities. Clean reads = Adaptor clipped small RNA reads provided by BGI service provider; QC= Quality Control consisting of adaptor clipping and poor base call trimming; n.a. = not available.
Sample ID	Host	Number of Clean reads	Number of Clean Bases	Number of QC'd reads	Number of QC'd bases	% of reads retained	Comment
S1	Vitis vinifera	32497945	713356593	32497945	713356593	1	Selected for testing de novo assemblers (SPApades, Velvet, ABySS and SOAPdenovo)
S2	Prunus persica	27235958	614607319	27235958	614607319	1	Selected for testing de novo assemblers (SPApades, Velvet, ABySS and SOAPdenovo)
S3	Rubus idaeus	29473873	667664393	29473873	667664393	1	Selected for testing de novo assemblers (SPApades, Velvet, ABySS and SOAPdenovo)
S4	Brassica sp.	33635441	762523772	33635441	762523772	1
S5	Ipomoea batatas	35720079	814878952	35720079	762523772	1	Selected for testing de novo assemblers (SPApades, Velvet, ABySS and SOAPdenovo)
S6	Vitis labrusca	n.a	n.a.	n.a	n.a.	n.a.	Not sequenced owing to quarantine restrictions for viroid-containing samples. This sample could not be imported to Australia for NGS sequencing.
S7	Fragaria ananassa	34154413	782192993	34154413	814878952	1	Selected for testing de novo assemblers (SPApades, Velvet, ABySS and SOAPdenovo)
S8	Prunus avium	29596917	685277050	29596917	685277050	1
S9	Miscanthus sinenesis	24605168	521804866	24605168	521804866	1	Selected for testing de novo assemblers (SPApades, Velvet, ABySS and SOAPdenovo)
S10	Citrus medica	17020693	371002404	17020693	371002404	1	Selected for testing de novo assemblers (SPApades, Velvet, ABySS and SOAPdenovo)
S11	Pyrus comunis	25664549	592739925	25664549	592739925	1
S12	Citrus sp.	24933203	563811477	24933203	563811477	1	Selected for testing de novo assemblers (SPApades, Velvet, ABySS and SOAPdenovo)
S13	Miscanthus sinenesis	25762531	568711908	25762531	568711908	1
S14	Monilia arundinaceae	24185457	542394065	24185457	542394065	1
S15	Hemerocallis sp.	27538004	619604807	27538004	619604807	1
S16	Miscanthus sinenesis	21865616	484513491	21865616	484513491	1
S17	Pennisetum advena	24944018	552782103	24944018	552782103	1	Selected for testing de novo assemblers (SPApades, Velvet, ABySS and SOAPdenovo)
S18	Citrus latifolia	38818418	895096373	38818418	895096373	1	Selected for testing de novo assemblers (SPApades, Velvet, ABySS and SOAPdenovo)
S19	Rubus.sp.	26383149	609863750	26383149	609863750	1
S20	Persea americana	38335929	938033791	38335929	938033791	1
S21	Actinidia sp.	37790686	838036437	37790686	838036437	1	Selected for testing de novo assemblers (SPApades, Velvet, ABySS and SOAPdenovo)
S22	Nicotiana tabacum	36915960	771898264	36915960	771898264	1	Selected for testing de novo assemblers (SPApades, Velvet, ABySS and SOAPdenovo)
Total		617078007	13910794733	617078007	13891125512
