# Supplementary material for: An internet-based bioinformatics toolkit for plant biosecurity diagnosis and surveillance of viruses and viroids
Source: BMC Bioinformatics. 2017 Jan 11;18:26. doi: 10.1186/s12859-016-1428-4 (PMC5225587; doi:10.1186/s12859-016-1428-4)
Supplement: Additional file 4: — Paired sample t-test of contigs produced by SPAdes, Velvet, ABySS and SOAPdenovo assemblers. Our optimised ‘SPAdes K15-17-19_cap3’ (SPAdes assembly; dataset = 21–22 nt; kmer set =15,17 and 19; and scaffolded with CAP3) (SP22_K15-17-19_cap3) assembly was compared against all other kmer settings and/or tools. A) SPAdes - Longest assembled contigs (21–22 nt pipeline); B) SPAdes - Total number of assembled bases for contigs > =100 nt (21–22 nt pipeline); C) SPAdes - Longest assembled contigs (21–25 nt pipeline); D) SPAdes - Total number of assembled bases for contigs > =100 nt (21–25 nt pipeline); E) Comparison of longest assembled contig using Velvet against SP22_K15-17-19_cap3; F) Comparison of longest assembled contig using ABySS against SP22_K15-17-19_cap3; G) Comparison of longest assembled contig using SOAPdenovo against SP22_K15-17-19_cap3. (XLSX 19 kb) [file 12859_2016_1428_MOESM4_ESM.xlsx]

## Sheet: Barrero_etal_Addittional_file_4
Additional file 4. Paired Sample Test of SPAdes K15-17-19_cap3 assembly against that of other kmer settings and/or tools.
Assembly	Paired Differences						t	df	p-value (2-tailed)
	Mean	Std. Deviation	Std. Error mean	99% Confidence Interval		mean of the differences
				Lower	Uper
A) SPAdes - Longest assembled contigs (21-22nt pipeline)
K15	1749.67	1001.92	289.228	-486.167	3243.17	1378.5	1.6271	11	0.132
K17	1522.67	1155.02	333.425	171.44	3039.56	1605.5	2.4641	11	0.03145
K19	854.833	1021.28	294.818	772.418	3774.25	2273.33	3.3337	11	0.006668
K21	93.3333	117.112	33.8075	1032.34	5037.32	3034.83	3.3357	11	0.006644
K15_17_19	2057.5	1517.45	438.051	-528.126	2669.46	1070.67	1.4739	11	0.1685
K15_17_19_21	2667	2945.35	850.249	152.943	769.39	461.167	3.2931	11	0.007165
K15_cap3	2146.83	1585.56	457.713	-368.206	2330.87	981.333	1.6005	11	0.1378
K17_cap3	1479.83	1506.95	435.02	-53.49	3350.16	1648.33	2.1318	11	0.0564
K19_cap3	1427.75	2160.99	623.823	767.513	2633.32	1700.42	4.0118	11	0.002045
K21_cap3	713	2120.26	612.067	868.286	3962.05	2415.17	3.4364	11	0.00556
K15_17_19_cap3	3128.17	3204.11	924.948	n.a.	n.a.	n.a.	n.a.	n.a.	n.a.
K15_17_19_21_cap3	3170.58	3195.71	922.523	-272.857	188.024	-42.4167	-0.4051	11	0.6931
B) SPAdes - Total number of assembled bases for contigs >=100nt (21-22nt pipeline)
K15	40272.5	21584.2	6230.82	-13764.9	2917.74	-5423.58	-1.4311	11	0.1802
K17	19609.1	13147.9	3795.47	6260.48	24219.2	15239.8	3.7355	11	0.003292
K19	8037.67	10323.7	2980.18	14762.2	38860.3	26811.2	4.8976	11	0.0004734
K21	246.417	366.087	105.68	20737.8	48467.2	34602.5	5.4931	11	0.0001882
K15_17_19	36003.1	22079.6	6373.84	-2579.44	271.103	-1154.17	-1.7823	11	0.1023
K15_17_19_21	30035.5	20963.7	6051.69	3044.48	6582.35	4813.42	5.9891	11	9.067e-05
K15_cap3	34819.2	21349	6162.93	-8527.23	8586.73	29.75	0.0077	11	0.994
K17_cap3	17330	13778.5	3977.52	8319.46	26718.4	17518.9	4.1914	11	0.001507
K19_cap3	9498.58	11716.8	3382.35	12424.2	38276.4	25350.3	4.3165	11	0.001222
K21_cap3	2475.17	7864.29	2270.22	17323.2	47424.3	32373.8	4.7343	11	0.0006151
K15_17_19_cap3	34848.9	21882.5	6316.92	n.a.	n.a.	n.a.	n.a.	n.a.	n.a.
K15_17_19_21_cap3	28527.1	17811.4	5141.71	-154.656	12798.3	6321.83	2.1484	11	0.0548
C) SPAdes - Longest assembled contigs (21-25nt pipeline)
K15	1026.67	599.167	172.964	661.803	4011.36	2336.58	3.0707	11	0.01065
K17	1753.83	1053.41	304.094	277.007	2941.83	1609.42	2.6586	11	0.02224
K19	1121.25	981.109	283.222	910.115	3573.88	2242	3.705	11	0.003471
K21	326.5	187.255	54.0559	1199.33	4874.17	3036.75	3.6376	11	0.003904
K15_17_19	2079.92	1135.35	327.748	-78.6882	2645.35	1283.33	2.0738	11	0.06236
K15_17_19_21	2881.58	2491.48	719.229	130.608	832.726	481.667	3.0198	11	0.01166
K15_cap3	1035.33	587.389	169.565	650.544	4005.29	2327.92	3.0546	11	0.01096
K17_cap3	2024.25	1477.33	426.469	237.494	2440.51	1339	2.6755	11	0.02158
K19_cap3	1806.08	1829.56	528.147	752.565	2361.77	1557.17	4.2596	11	0.001344
K21_cap3	391.75	246.756	71.2323	1119.5	4823.5	2971.5	3.5314	11	0.004703
K15_17_19_cap3	3363.25	2914.68	841.396	n.a.	n.a.	n.a.	n.a.	n.a.	n.a.
K15_17_19_21_cap3	3389	3134.61	904.884	-244.482	192.982	-25.75	-0.2591	11	0.8003
D) SPAdes - Total number of assembled bases for contigs >=100nt (21-25nt pipeline)
K15	134266	99080	28601.9	-49838.8	-6259.56	-28049.2	-2.8333	11	0.01628
K17	58158.6	38194.7	11025.9	24925.8	71189.8	48057.8	4.5727	11	0.0007999
K19	24580.1	16851.4	4864.59	44603.9	118669	81636.3	4.852	11	0.0005092
K21	6966.58	5394.31	1557.2	56538.3	141961	99249.8	5.1145	11	0.0003364
K15_17_19	105792	71158	20541.5	-2325.5	3173.5	424	0.3394	11	0.7407
K15_17_19_21	86900.2	58175.5	16793.8	7960.71	30671.8	19316.2	3.744	11	0.003244
K15_cap3	124783	89563.3	25854.7	-34519.2	-2613.16	-18566.2	-2.5615	11	0.02645
K17_cap3	59775.1	39190.7	11313.4	24539.6	68343.1	46441.3	4.6671	11	0.0006858
K19_cap3	25124.2	16588.7	4788.75	44244.6	117940	81092.2	4.8438	11	0.0005158
K21_cap3	7666.33	5946.15	1716.5	56302.9	140797	98550.1	5.1342	11	0.0003261
K15_17_19_cap3	106216	71308.6	20585	n.a.	n.a.	n.a.	n.a.	n.a.	n.a.
K15_17_19_21_cap3	85958.2	57025.5	16461.8	9201.29	31315.2	20258.2	4.0326	11	0.001973
E) Comparison of longest assembled contig using Velvet against SP22_K15-17-19_cap3 (SPAdes assembly; dataset= 21-22nt; kmer set =15,17 and 19; and scaffolded with cap3) versus that of other assemblies using either 21-22nt or 21-25nt sets
SP22_K15_17_19_cap3	2539.45	2591.93	781.495	n.a.	n.a.	n.a.	n.a.	n.a.	n.a.
K15	785	334.294	100.793	-22.9271	3531.84	1754.45	2.1994	10	0.05249
K17	1145.55	977.271	294.658	243.887	2543.93	1393.91	2.7007	10	0.02229
K19	606.273	445.662	134.372	453.173	3413.19	1933.18	2.9104	10	0.01555
K21	83.6364	83.1219	25.0622	747.059	4164.58	2455.82	3.2023	10	0.009455
K15_17_19	1228.18	920.048	277.405	128.067	2494.48	1311.27	2.4693	10	0.03314
K15_17_19_21	1228.18	920.048	277.405	128.067	2494.48	1311.27	2.4693	10	0.03314
K15_cap3	789.455	334.533	100.865	-28.7209	3528.72	1750	2.1922	10	0.05314
K17_cap3	1145.55	977.271	294.658	243.887	2543.93	1393.91	2.7007	10	0.02229
K19_cap3	713.818	553.954	167.023	424.342	3226.93	1825.64	2.9029	10	0.01576
K21_cap3	93.7273	96.9104	29.2196	739.458	4152	2445.73	3.1938	10	0.009593
K15_17_19_cap3	1955.09	1374.31	414.371	-539.114	1707.84	584.364	1.1589	10	0.2734
K15_17_19_21_cap3	1955.09	1374.31	414.371	-539.114	1707.84	584.364	1.1589	10	0.2734
F) Comparison of longest assembled contig using ABySS against SP22_K15-17-19_cap3 (SPAdes assembly; dataset= 21-22nt; kmer set =15,17 and 19; and scaffolded with cap3) versus that of other assemblies using either 21-22nt or 21-25nt sets
SP22_K15_17_19_cap3	2539.45	2591.93	781.495	n.a.	n.a.	n.a.	n.a.	n.a.	n.a.
K15	213.636	59.5202	17.946	573.759	4077.88	2325.82	2.9578	10	0.01434
K17	360.454	203.153	61.2529	422.81	3935.19	2179	2.7646	10	0.01997
K19	231.182	193.689	58.3994	579.03	4037.51	2308.27	2.9742	10	0.01394
K21	120.182	78.9985	23.819	684.66	4153.89	2419.27	3.1076	10	0.01111
K15_17_19	375.909	217.863	65.6883	406.154	3920.94	2163.55	2.7431	10	0.02072
K15_17_19_21	375.909	217.863	65.6883	406.154	3920.94	2163.55	2.7431	10	0.02072
K15_cap3	213.636	59.5202	17.946	573.759	4077.88	2325.82	2.9578	10	0.01434
K17_cap3	360.636	202.956	61.1936	423.008	3934.63	2178.82	2.7649	10	0.01996
K19_cap3	351.727	201.865	60.8647	449.581	3925.87	2187.73	2.8045	10	0.01865
K21_cap3	291.182	170.668	51.4583	572.143	3924.4	2248.27	2.9887	10	0.0136
K15_17_19_cap3	913.818	436.041	131.471	-224.708	3475.98	1625.64	1.9576	10	0.07876
K15_17_19_21_cap3	937.273	633.819	191.104	-275.794	3480.16	1602.18	1.9009	10	0.08649
G) Comparison of longest assembled contig using SOAPdenovo against SP22_K15-17-19_cap3 (SPAdes assembly; dataset= 21-22nt; kmer set =15,17 and 19; and scaffolded with cap3) versus that of other assemblies using either 21-22nt or 21-25nt sets
SP22_K15_17_19_cap3	2539.45	2591.93	781.495	n.a.	n.a.	n.a.	n.a.	n.a.	n.a.
K15	732.182	348.54	105.089	26.7751	3587.77	1807.27	2.2616	10	0.04724
K17	638.182	231.156	69.6962	255.108	3547.44	1901.27	2.5734	10	0.02773
K19	509.909	355.494	107.186	512.945	3546.15	2029.55	2.9817	10	0.01377
K21	24.2727	54.3398	16.3841	804.143	4226.22	2515.18	3.2753	10	0.008355
K15_17_19	869.727	368.42	111.083	86.2104	3253.24	1669.73	2.3494	10	0.04068
K15_17_19_21	869.727	368.42	111.083	86.2104	3253.24	1669.73	2.3494	10	0.04068
K15_cap3	732.182	348.54	105.089	26.7751	3587.77	1807.27	2.2616	10	0.04724
K17_cap3	655.636	270.01	81.4111	240.042	3527.59	1883.82	2.5535	10	0.02869
K19_cap3	582.455	475.238	143.29	518.464	3395.54	1957	3.0312	10	0.01265
K21_cap3	28.7273	66.1349	19.9404	808.811	4212.64	2510.73	3.287	10	0.008191
K15_17_19_cap3	1235	924.085	278.622	138.141	2470.77	1304.45	2.492	10	0.03188
K15_17_19_21_cap3	1235	924.085	278.622	138.141	2470.77	1304.45	2.492	10	0.03188
