# Supplementary material for: An internet-based bioinformatics toolkit for plant biosecurity diagnosis and surveillance of viruses and viroids
Source: BMC Bioinformatics. 2017 Jan 11;18:26. doi: 10.1186/s12859-016-1428-4 (PMC5225587; doi:10.1186/s12859-016-1428-4)
Supplement: Additional file 6: — Statistics of the viral sequences assembled using 21–25 nt, 21–22 nt and 24 nt small RNA subsets. *Virus name: GRSPaV = Grapevine rupestris stem pitting-associated virus; GVB = Grapevine virus B; GFkV = Grapevine fleck virus; GLRaV-3 = Grapevine leafroll-associated virus; HSVd = Hop stunt viroid; PNRSV = Prunus necrotic ringspot virus; RBDV = Raspberry bushy dwarf virus; RYNV = Rubus yellow net virus; SPSMV-1 = Sweetpotato symptomless mastrevirus 1; SMoV = Strawberry mottle virus; MsiMV = Miscanthus sinensis mosaic virus; CTV = Citrus tristeza virus; CVd-VI = Citrus viroid VI; MCDV = Maize chlorotic dwarf virus; AcVB = Actinidia virus B; TVCV = Tobacco vein-clearing virus. **Virus type: RT = retro-transcribing virus; ssRNA + = ssRNA positive-strand virus; ssDNA = single-stranded DNA virus; dsRNA = double-strand RNA virus; V = viroid. (XLSX 49 kb) [file 12859_2016_1428_MOESM6_ESM.xlsx]

## Sheet: Barrero_etal_Additional_fil (2)
Additional file 6. Statistics of the viral sequences assembled using 21-25nt, 21-22nt and 24nt small RNA subsets.
						21-25nt				21-22nt				24nt				Evidence
Sample ID	Number of clean reads	Host	Viruses detected*	Virus type**	Virus GI	Longest contig length (bp)	Number of contig hits	% identity	% coverage of viral genome by contigs	Longest contig length (bp)	Number of contig hits	% identity	% coverage of viral genome by contigs	Longest contig length (bp)	Number of contig hits	% identity	% coverage of viral genome by contigs
S1	32497945	Vitis vinifera	GRSPaV	ssRNA+	AY368590	812	22	94.03	76.07	750	21	93.57	74.65		n.a.	n.a.	n.a.	BLASTN
			GVB	ssRNA+	JX513897	1530	13	96.82	70.5	1456	13	97.23	66.54		n.a.	n.a.	n.a.	BLASTN
			GFkV	ssRNA+	AJ309022	1231	22	92.37	93.2	1998	21	92.12	94.13		n.a.	n.a.	n.a.	BLASTN
			GLRaV-3	ssRNA+	JX559645	532	16	99.7	19.16	496	14	99.71	19.44		n.a.	n.a.	n.a.	BLASTN
			HSVd	V	KT725429	316	2	100	100	316	1	100	100	316	2	100	100	BLASTN
S2	27235958	Prunus persica	PNRSV RNA1	ssRNA+	JN416771	572	9	98.6	82.63	572	8	98.68	75.76		n.a.	n.a.	n.a.	BLASTN
			PNRSV RNA2	ssRNA+	JN416772	363	6	98.63	54.26	361	5	98.74	49.86		n.a.	n.a.	n.a.	BLASTN
			PNRSV RNA3	ssRNA+	JN416773	1330	2	98.85	100	1952	1	98.66	100		n.a.	n.a.	n.a.	BLASTN
			PNRSV MP and CP	ssRNA+	JQ005043									201	1	99	10.8	BLASTN
S3	29473873	Rubus idaeus	RBDV RNA1	ssRNA+	KJ007639	381	5	97.83	26.41	300	4	97.89	16.98					BLASTN
			RBDV RNA2	ssRNA+	KJ007640	516	8	98.77	75.08	280	6	98.68	60.51	269	3	99.15	16.76	BLASTN
			RYNV	RT	KF241951	642	19	98.08	69.14	625	15	97.23	51.49	64	1	98.08	0.66	BLASTN
S4	33635441	Brassica sp.	PCV (RdRp)	dsRNA	YP_006390091	663	2	52.12	62.14	419	2	69.38	41.72		n.a.	n.a.	n.a.	BLASTX
			AcV (RT)	RT	AHN13810	1056	2	67.5	57.44	1036	2	52.92	61.08		n.a.	n.a.	n.a.	BLASTX
S5	35720079	Ipomoea batatas	SPSMV-1 MP and CP	ssDNA	KF647331	915	1	99.89	98.81	663	1	100	98.62		n.a.	n.a.	n.a.	BLASTN
			SPSMV-1 repA gene	ssDNA	FJ560946	875	1	100	94.53	419	1	100	94.53	236	1	100	90.55	BLASTN
S7	34154413	Fragaria ananassa	SMoV RNA1	ssRNA+	AJ311875	350	6	86.67	20.57	269	4	85.42	11.3		n.a.	n.a.	n.a.	BLASTN
			SMoV RNA2	ssRNA+	AJ311876	428	11	87.59	44.62	508	6	87.13	28.26		n.a.	n.a.	n.a.	BLASTN
S9	24605168	Miscanthus sinensis	SrMV	ssRNA+	KJ541740	9628	8	83.43	37.53	9604	7	81.67	37.04	554	3	90.03	3.16	BLASTN
S10	17020693	Citrus medica	CTV	ssRNA+	AB046398	2846	26	95.7	56.79	1526	31	97.42	47.8	944	21	97.96	29.24	BLASTN
			CVd-VI	V	KC769196	351	2	99.41	100	351	2	99.42	100	346	1	99.36	93.69	BLASTN
			HSVd	V	AF131248	320	2	99.09	100	320	2	99.09	100	320	2	98.84	100	BLASTN
S12	24933203	Citrus sp.	Citrus endogenous pararetrovirus	RT	KF800045	1032	42	90.26	77.92	267	3	91.35	8.87	833	31	89.07	66.94	BLASTN
S17	24944018	Pennisetum advena	MCDV	ssRNA+	AY362551	771	29	98.45	72.14	762	27	98.81	68.35		n.a.	n.a.	n.a.	BLASTN
S18	38818418	Citrus latifolia	CTV	ssRNA+	EU857538	388	30	98.67	33.03	388	21	98.69	24.75		n.a.	n.a.	n.a.	BLASTN
S21	37790686	Actinidia sp.	AcVB	ssRNA+	JN427015	296	33	93.05	41.25	250	18	94.24	23.21	156	4	91.75	4.22	BLASTN
S22	36915960	Nicotiana tabacum	PVY	ssRNA+	AB711153	8741	3	98.63	100	9724	1	98.65	100	188	1	98.94	1.94	BLASTN
			TVCV	RT	AF190123	316	5	91.81	14.54	288	4	89.23	12.23		n.a.	n.a.	n.a.	BLASTN
*Virus name: GRSPaV = Grapevine rupestris stem pitting-associated virus; GVB = Grapevine virus B; GFkV = Grapevine fleck virus; GLRaV-3 = Grapevine leafroll-associated virus; HSVd = Hop stunt viroid; PNRSV = prunus necrotic ringspot virus; RBDV = Raspberry bushy dwarf virus; RYNV = Rubus yellow net virus; PCV (RdRp) = Persimmon cryptic virus (RNA dependent RNA polymerase); ACV (RT) = Arisotelia c…
**Virus type: RT = retro-transcribing virus; ssRNA+ = ssRNA positive-strand RNA virus; ssDNA = single-stranded DNA virus; dsRNA = double-strand RNA virus; V = viroid.

## Sheet: Barrero_etal_Additional_file_6
Additional file 6. Statistics of the viral sequences assembled using 21-25nt, 21-22nt and 24nt small RNA subsets.
						21-25nt				21-22nt				24nt				Evidence
Sample ID	Number of clean reads	Host	Viruses detected*	Virus type**	Virus GI	Longest contig length (bp)	Number of contig hits	% identity	% coverage of viral genome by contigs	Longest contig length (bp)	Number of contig hits	% identity	% coverage of viral genome by contigs	Longest contig length (bp)	Number of contig hits	% identity	% coverage of viral genome by contigs
S1	32497945	Vitis vinifera	GRSPaV	ssRNA+	AY368590	3463	22	94.03	76.07	2348	21	93.57	74.65	1187	n.a.	n.a.	n.a.	BLASTN
			GVB	ssRNA+	JX513897		13	96.82	70.5		13	97.23	66.54		n.a.	n.a.	n.a.	BLASTN
			GFkV	ssRNA+	AJ309022		22	92.37	93.2		21	92.12	94.13		n.a.	n.a.	n.a.	BLASTN
			GLRaV-3	ssRNA+	JX559645		16	99.7	19.16		14	99.71	19.44		n.a.	n.a.	n.a.	BLASTN
			HSVd	V	KT725429		2	100	100		1	100	100		2	100	100	BLASTN
S2	27235958	Prunus persica	PNRSV RNA1	ssRNA+	JN416771	3888	9	98.6	82.63	3442	8	98.68	75.76	1462	n.a.	n.a.	n.a.	BLASTN
			PNRSV RNA2	ssRNA+	JN416772		6	98.63	54.26		5	98.74	49.86		n.a.	n.a.	n.a.	BLASTN
			PNRSV RNA3	ssRNA+	JN416773		2	98.85	100		1	98.66	100		n.a.	n.a.	n.a.	BLASTN
			PNRSV MP and CP	ssRNA+	JQ005043										1	99	10.8	BLASTN
S3	29473873	Rubus idaeus	RBDV RNA1	ssRNA+	KJ007639	923	5	97.83	26.41	656	4	97.89	16.98	562				BLASTN
			RBDV RNA2	ssRNA+	KJ007640		8	98.77	75.08		6	98.68	60.51		3	99.15	16.76	BLASTN
			RYNV	RT	KF241951		19	98.08	69.14		15	97.23	51.49		1	98.08	0.66	BLASTN
S4	33635441	Brassica sp.	PCV (RdRp)	dsRNA	YP_006390091	1056	2	52.12	62.14	1036	2	69.38	41.72	n.a.	n.a.	n.a.	n.a.	BLASTX
			AcV (RT)	RT	AHN13810		2	67.5	57.44		2	52.92	61.08		n.a.	n.a.	n.a.	BLASTX
S5	35720079	Ipomoea batatas	SPSMV-1 MP and CP	ssDNA	KF647331	1326	1	99.89	98.81	1092	1	100	98.62	476	n.a.	n.a.	n.a.	BLASTN
			SPSMV-1 repA gene	ssDNA	FJ560946		1	100	94.53		1	100	94.53		1	100	90.55	BLASTN
S7	34154413	Fragaria ananassa	SMoV RNA1	ssRNA+	AJ311875	2051	6	86.67	20.57	3387	4	85.42	11.3	1372	n.a.	n.a.	n.a.	BLASTN
			SMoV RNA2	ssRNA+	AJ311876		11	87.59	44.62		6	87.13	28.26		n.a.	n.a.	n.a.	BLASTN
S9	24605168	Miscanthus sinensis	SrMV	ssRNA+	KJ541740	9628	8	83.43	37.53	9604	7	81.67	37.04	593	3	90.03	3.16	BLASTN
S10	17020693	Citrus medica	CTV	ssRNA+	AB046398	3569	26	95.7	56.79	3500	31	97.42	47.8	1088	21	97.96	29.24	BLASTN
			CVd-VI	V	KC769196		2	99.41	100		2	99.42	100		1	99.36	93.69	BLASTN
			HSVd	V	AF131248		2	99.09	100		2	99.09	100		2	98.84	100	BLASTN
S12	24933203	Citrus sp.	Citrus endogenous pararetrovirus	RT	KF800045	2761	42	90.26	77.92	1998	3	91.35	8.87	2099	31	89.07	66.94	BLASTN
S17	24944018	Pennisetum advena	MCDV	ssRNA+	AY362551	1827	29	98.45	72.14	1479	27	98.81	68.35	575	n.a.	n.a.	n.a.	BLASTN
S18	38818418	Citrus latifolia	CTV	ssRNA+	EU857538	1083	30	98.67	33.03	581	21	98.69	24.75	307	n.a.	n.a.	n.a.	BLASTN
S21	37790686	Actinidia sp.	AcVB	ssRNA+	JN427015	1049	33	93.05	41.25	821	18	94.24	23.21	287	4	91.75	4.22	BLASTN
S22	36915960	Nicotiana tabacum	PVY	ssRNA+	AB711153	8741	3	98.63	100	9724	1	98.65	100	192	1	98.94	1.94	BLASTN
			TVCV	RT	AF190123		5	91.81	14.54		4	89.23	12.23		n.a.	n.a.	n.a.	BLASTN
*Virus name: GRSPaV = Grapevine rupestris stem pitting-associated virus; GVB = Grapevine virus B; GFkV = Grapevine fleck virus; GLRaV-3 = Grapevine leafroll-associated virus; HSVd = Hop stunt viroid; PNRSV = prunus necrotic ringspot virus; RBDV = Raspberry bushy dwarf virus; RYNV = Rubus yellow net virus; PCV (RdRp) = Persimmon cryptic virus (RNA dependent RNA polymerase); ACV (RT) = Arisotelia c…
**Virus type: RT = retro-transcribing virus; ssRNA+ = ssRNA positive-strand RNA virus; ssDNA = single-stranded DNA virus; dsRNA = double-strand RNA virus; V = viroid.
