# Supplementary material for: An internet-based bioinformatics toolkit for plant biosecurity diagnosis and surveillance of viruses and viroids
Source: BMC Bioinformatics. 2017 Jan 11;18:26. doi: 10.1186/s12859-016-1428-4 (PMC5225587; doi:10.1186/s12859-016-1428-4)
Supplement: Additional file 11: — Summary of VirFind screening of small RNA-Seq datasets collected from quarantined plants. A) VirFind blastn results. Identified viruses/viroids were also identified using our VSD toolkit. B) VirFind blastx results. Identified viruses/viroids were only found using the VirFind pipeline. Hit to viruses from vertebrates, invertebrates, fungi or algae are shown in red background. (XLSX 38 kb) [file 12859_2016_1428_MOESM11_ESM.xlsx]

## Sheet: Barrero_etal_Additional_file_11
Additional file 11. Summary of VirFind screening of small RNA-Seq datasets collected from quarantined plants. Hit to viruses from vertebrates, invertebrates, fungi or algae are shown in red background.
Sample ID	Host	Viruses detected	Virus type	Accession number	Number of contig hits	% sequence identity	% coverage of viral genome by contigs
A) VirFind blastn results. Identified viruses/viroids were also identified using our VSD toolkit.
S1	Vitis vinifera	GRSPaV	ssRNA+	AY368590	28	95.05	37.76
		GVB	ssRNA+	JX513897	40	97.42	60.24
		GFkV	ssRNA+	AJ309022	12	94.77	26.22
		GLRaV-3	ssRNA+	JX559645	43	99.78	28.48
		HSVd	V	KF007325	1	100	87.54
S2	Prunus persica	PNRSV RNA1	ssRNA+	JN416774	10	99.01	31.81
		PNRSV RNA2	ssRNA+	JN416775	10	99.48	34.81
		PNRSV MP CP	ssRNA+	JQ005042	1	99.17	26.01
S3	Rubus idaeus	RBDV RNA1	ssRNA+	KJ007639	9	97.83	17.69
		RBDV RNA2	ssRNA+	KJ007640	5	99.48	30.61
		RYNV	RT	KF241951	38	98.89	45.7
S4	Brassica sp.	RsCV-3	dsRNA	ACJ76982	1	55.56	7.21925
		PiCV	dsRNA	ADE34113	1	66.67	13.3333
		PVC-2	dsRNA	AEJ07892	1	63.33	6.27615
		PVCV	RT	AAO67368	1	57.58	1.51376
		PVCV	RT	AAO67369	1	46.15	4.13574
		PCV	dsRNA	CCH50609	2	59.195	12.9979
		Alphacryptovirus	dsRNA	AFO65948	1	52.63	11.9247
		AcV	RT	AHN13810	2	57.47	8.97098
S5	Ipomoea batatas	SPSMV-1 MP and CP	ssDNA	KF647331	3	100	31.67
		SPSMV-1 repA gene	ssDNA	FJ560946	2	100	88.06
S7	Fragaria ananassa	SMoV RNA1	ssRNA+	AJ311875	1	95.92	13.9
		SMoV RNA2	ssRNA+	AJ311876	2	99.46	7.3
S9	Miscanthus sinensis	SrMV	ssRNA+	KM025044	1	74.72	55.38
S10	Citrus medica	CTV	ssRNA+	GQ454869	19	94.94	18.35
		CVd-VI	V	KC769197	5	99.44	100
		CCaV	V	AY513267	1	96.43	64.33
S12	Citrus sp.	Citrus endogenous pararetrovirus	RT	KF800045	2	97.21	3.63
S17	Pennisetum advena	MCDV	ssRNA+	AY362551	68	98.82	59.75
S18	Citrus latifolia	CTV	ssRNA+	EU857538	28	99.35	22.66
S21	Actinidia sp.	AcVB	ssRNA+	JN427015	5	95.47	6.98
S22	Nicotiana tabacum	PVY	ssRNA+	KP691318	6	99.11	36.07
B) VirFind blastx results. Identified viruses/viroids were only found using the VirFind pipeline.
S11	Pyrus sp.	AAV-2	RT	ABY53448	2	74.57	29.3269
		PBV	RT	CAA73043	1	45.95	24.8322
		PBCoV	RT	ADN96027	1	55.56	16.3636
		MUNV	ssRNA- host:vertebrates, invertebrates, human	AEL29659	1	26.32	50
		SsNSRV-1	ssRNA- host:human	AHF48633	1	61.11	1.41732
		Rukutama virus	ssRNA- host:tick	AII79372	1	55.17	1.37964
S13	Miscanthus sp.	STV	dsRNA	ABO36238	1	58.06	2.91902
		BBLV	dsRNA	ADO14078	1	67.74	8.85714
		RTBV	RT	FAA00007	1	76.67	10.9489
		CCV1	unclassified host:fungi	AII80571	1	70	12.5523
		STV	dsRNA	ABC96788	1	52.08	16.0535
		Rat leukemia virus	RT host:vertebrates	AAC78249	1	31.68	13.6905
S14	Monilia sp.	SIV	RT host:vertebrates	CBL95216	1	47.22	38.2979
		OLPV-1	dsDNA host:algae	ADX06089	2	37.585	14.3813
		SIV	RT host:vertebrates	AAR02376	1	61.54	5.09804
		STV	dsRNA	AGH15626	1	56.67	11.6732
		RTBV	RT	FAA00010	1	96.15	9.48905
		RTBV	RT	FAA00013	2	67.82	18.6813
		STV	dsRNA	ABC96787	1	81.82	9.62099
S15	Hemerocallis sp.	PmV	dsRNA	ABW82142	2	73.025	10.9955
		SVBV	RT	ABX80510	1	56.1	43.617
		Feline endogenous virus ECE1	RT host:vertebrates	P31792	1	43.18	4.2065
		HTCV	dsRNA	AGJ83768	1	70.59	5.05201
S16	Miscanthus sp.	Lymantria dispar multiple nucleopolyhedrovirus	dsDNA host:invertebrates	AAC70264	1	63.33	8.42697
