# Supplementary material for: An internet-based bioinformatics toolkit for plant biosecurity diagnosis and surveillance of viruses and viroids
Source: BMC Bioinformatics. 2017 Jan 11;18:26. doi: 10.1186/s12859-016-1428-4 (PMC5225587; doi:10.1186/s12859-016-1428-4)
Supplement: Additional file 12: — VirFind BLASTX results for contigs with sequence simalrity to viruses or viroids. (XLSX 50 kb) [file 12859_2016_1428_MOESM12_ESM.xlsx]

## Sheet: Barrero_etal_Additional_file_12
Additional file 12. VirFind BLASTX results for contigs with sequence simalrity to viruses or viroids.
Sample	Query Seq-id	All subject Seq-id(s)	Host	Percentage of identical matches	Alignment length	Query sequence length	Start of alignment in query	End of alignment in query	Subject sequence length	Start of alignment in subject	End of alignment in subject	Number of mismatches	Expect value	Aligned part of query sequence	Aligned part of subject sequence
S11	NODE_5785_LENGTH_93_COV_105.172043	GI|164416244|GB|ABY53448.1|_POLYPROTEIN,_PARTIAL_[AMBROSIA_ASYMPTOMATIC_VIRUS_2_UKM-2007]	Plants	64.29	83	109	26	109	208	124	151	10	4e-08	MRLCIDYRQLNRVTVKNRYPLPQIDDLF	LRMCIDYRELNKLSIKNKYPLPRVDDLF
	NODE_3977_LENGTH_86_COV_145.093018	GI|164416244|GB|ABY53448.1|_POLYPROTEIN,_PARTIAL_[AMBROSIA_ASYMPTOMATIC_VIRUS_2_UKM-2007]	Plants	84.85	98	102	4	102	208	156	188	5	6e-10	GAHVFSKIDLRLGYHQLLIREEDVLKTAFRTRY	GAKYFSKIDLRLGYHPLKIREEDVPKTAFRTRY
	NODE_1108_LENGTH_100_COV_87.320000	GI|1946279|EMB|CAA73043.1|_POLYPROTEIN;_REVERSE_TRANSCRIPTASE,_RNASE_H,_PARTIAL_[PINEAPPLE_BACILLIFORM_VIRUS]	Plants	45.95	110	116	5	115	149	44	80	20	4e-05	QISFLGHVVSAEGISVAPQKVSAITTWEQPRNVTEVR	QLEYLGHVISHEGVSMDKKKVEAIQEWPLPTTAKELR
	NODE_7641_LENGTH_76_COV_40.302631	GI|307947599|GB|ADN96027.1|_PUTATIVE_POLYPROTEIN,_PARTIAL_[PINEAPPLE_BACILLIFORM_COMOSUS_VIRUS]	Plants	55.56	80	90	10	90	165	21	47	12	0.001	EEHWKHLHAFVRIIRSNGLVVSASKIK	EQHKKHLEVFLQIVRKNGLVLSPTKMK
	CONTIG1	GI|342360069|GB|AEL29659.1|_NUCLEOCAPSID_[MUNGUBA_VIRUS]	Host: vertebrates| invertebrates| human	26.32	398	413	12	410	246	29	151	88	7e-07	FAYDGFNASEILTAFITIFSGNTDSDDALQDLCDIVNIGLTRGNIHENQLKKTSKRGRERIEELSKKYNIKIRKTKNEKLVLSNSTLTFTRSISVFPYVASQLLSTGSCVLEQNNCEFGSDELPSAFKHSGFA	FAYQGFDASNVLR-LLQQRGGATWKEDAKK----MIILVLTRGNKPENMVKRMSEAGKRTVEALVVKYQLKSGNPGRDDLTLARVAAALAPWTCQAAFVVSEFMPVTGRAMDDHAASY-----PRGMMHTSFA
	NODE_13115_LENGTH_107_COV_25.224298	GI|571798727|GB|AHF48633.1|_RNA-DEPENDENT_RNA_POLYMERASE_[SCLEROTINIA_SCLEROTIORUM_BORNA-LIKE_VIRUS_1]	Host: vertebrates| human	61.11	107	123	14	121	2540	1286	1321	14	1e-07	KDQHNGLREIYVVDIHARIVQLFVETISRSLCSFFQ	KEQHGGLREIYVMEIAARVVQYFNEKIGRILCGFYE
	NODE_61400_LENGTH_105_COV_28.038095	GI|671697663|GB|AII79372.1|_RNA-DEPENDENT_RNA-POLYMERASE_[RUKUTAMA_VIRUS]	host=Ixodes uriae (tick)	55.17	86	119	19	105	2102	1078	1106	13	0.0003	FMTIQSGFMQGILHHSSSLFHTIVQEGFR	YLETETGMMQGILHYTSSLFHTLLQEWLR
S13	NODE_49696_LENGTH_87_COV_28.850574	GI|57547620|TPD|FAA00007.1|_TPA:_HYPOTHETICAL_PROTEIN_[RICE_TUNGRO_BACILLIFORM_VIRUS]	Plants	76.67	89	101	99	10	274	21	50	7	8e-11	LRIFPSNTYKFKPRDHIVLDDIQECILDNY	LRIFPPNSYKFKPKDHIILDEVQECILDNF
	NODE_52616_LENGTH_87_COV_16.241379	GI|133711705|GB|ABO36238.1|_FUSION_PROTEIN_P122_[SOUTHERN_TOMATO_VIRUS]	Plants	58.06	92	101	8	100	1062	419	449	13	3e-06	YRGGGCFSDAMRLLADASTEVPGRLLRNCFS	YRGGGCFADAIKLLAGATQRPPQRLLEDCYT
	NODE_7760_LENGTH_82_COV_17.500000	GI|308097039|GB|ADO14078.1|_FUSION_PROTEIN,_PARTIAL_[BLUEBERRY_LATENT_VIRUS]	Plants	67.74	92	96	4	96	350	111	141	10	6e-07	IPLARSKWEAGVRRIIGGGEMRDWEVDSAMY	IPRSRSKWEAGVRKIIGGGELKDWFKAKSMY
	NODE_43655_LENGTH_81_COV_49.345680	GI|671706869|GB|AII80571.1|_HYPOTHETICAL_PROTEIN_[CLADOSPORIUM_CLADOSPORIOIDES_VIRUS_1]	Host: fungi	70	-89	95	94	5	239	75	104	9	1e-05	RIGGVTVYPGSSVSQDPDRPRQHYQQASSE	RVGGVTVYPGSSVSQDPERRRQRYHHSPPE
	NODE_755_LENGTH_139_COV_26.143885	GI|86451114|GB|ABC96788.1|_RNA-DEPENDENT_RNA_POLYMERASE-LIKE_PROTEIN,_PARTIAL_[SOUTHERN_TOMATO_VIRUS]	Plants	52.08	143	153	152	9	299	68	115	23	1e-09	TLFFEDPGDDVIRGLQKRLNEWFRAGIEDGDFKIVRPPYAVTTEQACF	TVFSKDPGDEVLEEMRVKLNDYFRAGIKKEDFIITRPPFHVRTFQAVF
	NODE_774_LENGTH_435_COV_169.772415	GI|994732|GB|AAC78249.1|_POLYMERASE_[RAT_LEUKEMIA_VIRUS]	Host: vertebrates	31.68	302	451	3	305	672	476	567	60	0.001	TNGQVERANGMILQGLKPRIFNQLKKFGKKWLAELPSVIWSLRNTPSRATGFTPFFLVYGAEAILPTDLEYGSSRLQAYSEQSNRTAREDALDQLEEARDV	SSGQVERMNRTIKETLSKLT---LATGSKDWVSLLPLVLYRARNTPG-SHGLTPFEIVYGTP---PPFINFFDSNIAEFANSPSLAAHLQALQIVQ--RDI
S14	NODE_5801_LENGTH_165_COV_39.139393	GI|297374581|EMB|CBL95216.1|_POL_PROTEIN,_PARTIAL_[SIMIAN_IMMUNODEFICIENCY_VIRUS]	Host: vertebrates	47.22	107	181	72	179	94	25	60	19	9e-05	LVKIRSDNGTEFKNTQVDDFCDDRGIKHEFSAPYSP	LKKIHTDNGTNFKSQKMQTICWWLGIEQEFGIPYNP
	NODE_2678_LENGTH_74_COV_35.716217	GI|37728011|GB|AAR02376.1|_GAG_PROTEIN_[SIMIAN_IMMUNODEFICIENCY_VIRUS]	Host: vertebrates	61.54	77	90	84	7	510	414	439	10	3e-05	EKKKCYNCGDFGHLSYDCPHPDKRNK	QRRKCYNCGQPGHLAKDCPQPPKQNK
	NODE_18080_LENGTH_78_COV_31.576923	GI|57547624|TPD|FAA00010.1|_TPA:_HYPOTHETICAL_PROTEIN_[RICE_TUNGRO_BACILLIFORM_VIRUS]	Plants	96.15	77	94	92	15	274	37	62	1	2e-10	IILDEVQECILDNFWYQYNNKREERG	IILDEVQECILDNFWYQYNNKREEKG
	NODE_1264_LENGTH_76_COV_67.539474	GI|57547628|TPD|FAA00013.1|_TPA:_HYPOTHETICAL_PROTEIN_[RICE_TUNGRO_BACILLIFORM_VIRUS]	Plants	66.67	89	92	91	2	273	79	108	10	2e-07	NGILPTTENSEVVEQKPIYVIFDGKVLGLY	NDIMPTSENNEVIQQKPIYVVFDGKLPGVY
	NODE_5753_LENGTH_74_COV_21.662163	GI|57547628|TPD|FAA00013.1|_TPA:_HYPOTHETICAL_PROTEIN_[RICE_TUNGRO_BACILLIFORM_VIRUS]	Plants	68.97	86	90	2	88	273	101	129	9	2e-06	DGKVPGVYITFEQVISQKIDAKLEEWLSW	DGKLPGVYISFEEIVAQKIDAKLMGGLSW
	NODE_642_LENGTH_197_COV_50.258884	GI|322510775|GB|ADX06089.1|_PUTATIVE_LEUCINE-RICH_REPEAT_RIBONUCLEASE_INHIBITOR_FAMILY_PROTEIN_[ORGANIC_LAKE_PHYCODNAVIRUS_1]	Host: algae	37.88	197	213	1	198	598	26	88	38	0.006	SLTLANTNVAGPFPDAVGHLSALTHLDVSNNSTVGAFPTSLYRYASPQYLNLSQNYLGLELPAGIG	SFNLANNELS-TIPDSIGNLIHLQQLDIRNNE-LGQLPDSIGNLIHLQQLDIRNNELG-QLPDSIG
	NODE_642_LENGTH_197_COV_50.258884	GI|322510775|GB|ADX06089.1|_PUTATIVE_LEUCINE-RICH_REPEAT_RIBONUCLEASE_INHIBITOR_FAMILY_PROTEIN_[ORGANIC_LAKE_PHYCODNAVIRUS_1]	Host: algae	37.29	176	213	22	198	598	55	111	35	0.008	NVAGPFPDAVGHLSALTHLDVSNNSTVGAFPTSLYRYASPQYLNLSQNYLGLELPAGIG	NELGQLPDSIGNLIHLQQLDIRNNE-LGQLPDSIGNLIHLQQLDIEDNWLN-QLPESIG
	NODE_13414_LENGTH_75_COV_23.693333	GI|460973575|GB|AGH15626.1|_FUSION_PROTEIN,_PARTIAL_[SOUTHERN_TOMATO_VIRUS]	Plants	56.67	89	91	1	90	257	217	246	13	1e-06	MDIIRGDSTIGEGQWGNEMERWVRFLSENP	MDLIRGNATIGRGQWGNDVMDWIRFVRDHP
	CONTIG1	GI|86451112|GB|ABC96787.1|_RNA-DEPENDENT_RNA_POLYMERASE-LIKE_PROTEIN,_PARTIAL_[SOUTHERN_TOMATO_VIRUS]	Plants	81.82	98	103	3	101	343	269	301	6	3e-11	FRNTVVRASSDWAKMWDEVREAKVCMELDWSKF	FRNTVVRASSDWMHFWDEVKEAAVCVELDWSKF
S15	NODE_3688_LENGTH_107_COV_14.728972	GI|480330489|GB|AGJ83768.1|_COAT_PROTEIN_[HOP_TREFOIL_CRYPTIC_VIRUS_2]	Plants	70.59	101	121	113	12	673	531	564	10	3e-07	PTINRAAPNNRPRLPASSLLHNRTKIMLPVVRSR	PPLNRAPPNSRPRLPASSLLHDRTKVMLPQLNVR
	NODE_4405_LENGTH_140_COV_44.049999	GI|161919757|GB|ABX80510.1|_RDRP,_PARTIAL_[STRAWBERRY_VEIN_BANDING_VIRUS]	Plants	56.1	122	156	148	26	94	1	41	18	2e-09	KINSCTKFDGYFIPSAEQLIKQIQGAKYYSKFDAKSGFWQL	KLNDHTKGDGYLLPNKEQLLQRIGGKTFYSSFDCKSGFWQV
	NODE_13907_LENGTH_99_COV_49.000000	GI|158854221|GB|ABW82142.1|_PUTATIVE_CAPSID_PROTEIN_[PRIMULA_MALACOIDES_VIRUS_CHINA/MAR2007]	Plants	71.05	113	115	115	2	673	78	115	11	1e-10	VEHRDHSKVSVATICMYYMSVVYGYFLLNDVYVRPAAS	VDHRTTSKVSVATICMYHLSIVYGYFLLNDMITRASAS
	NODE_1799_LENGTH_98_COV_27.530613	GI|158854221|GB|ABW82142.1|_PUTATIVE_CAPSID_PROTEIN_[PRIMULA_MALACOIDES_VIRUS_CHINA/MAR2007]	Plants	75	107	114	109	2	673	195	230	9	3e-11	LPGNSTRMQVLQDLYGRVLYTIHAPAYSCLIPDFIG	LPGNTPRIQVLQDLYSRVLYTITAPGFTCLIPDLIG
	NODE_372_LENGTH_120_COV_57.733334	GI|400821|SP|P31792.1|POL_FENV1_RECNAME:_FULL=POL_POLYPROTEIN;_CONTAINS:_RECNAME:_FULL=REVERSE_TRANSCRIPTASE/RIBONUCLEASE_H;_SHORT=RT;_CONTAINS:_RECNAME:_FULL=INTEGRASE;_SHORT=IN	Host: vertebrates	43.18	131	136	3	134	1046	286	329	25	6e-05	RRFIQGYAQIAVPLTGLTKKNVSFKWTEQCEASFQELKEKLTTA	RLWIPGFAELAAPLYALTKESAPFTWQEKHQSAFEALKEALLSA
S16	NODE_4819_LENGTH_105_COV_90.561905	GI|3822313|GB|AAC70264.1|_CATHEPSIN-LIKE_PROTEINASE_[LYMANTRIA_DISPAR_MULTIPLE_NUCLEOPOLYHEDROVIRUS]	Host: invertebrates	63.33	89	119	5	94	356	149	178	11	5e-07	DWREAGAVTEVSHQGDCGACWSFATTAAVE	DWREQNKVTSIKNQGACGACWAFATLASVE
