# Supplementary material for: An internet-based bioinformatics toolkit for plant biosecurity diagnosis and surveillance of viruses and viroids
Source: BMC Bioinformatics. 2017 Jan 11;18:26. doi: 10.1186/s12859-016-1428-4 (PMC5225587; doi:10.1186/s12859-016-1428-4)
Supplement: Additional file 14: — VirFind contigs annotated with hits to viruses were run through the Yabi VSD toolkit pipeline. Top BLASTX hits (Evalue = < 1e-5) to a combined plant and virus protein database are reported. VirFind assembled contigs with a top hit to a plant virus are highlighted in green background. (XLSX 59 kb) [file 12859_2016_1428_MOESM14_ESM.xlsx]

## Sheet: Barrero_etal_Additional_file_14
Additional file 14. VirFind contigs annotated with hits to viruses were run through the Yabi VSD toolkit pipeline. Top BLASTX hits (Evalue=< 1e-5) to a combined plant and virus protein database are reported. VirFind assembled contigs with a top hit to a plant virus are highlighted in green background.
sample	query_id	subject_gi	subject_accession	alignment_length	percent_identity	mismatch	gapopen	query_start	query_end	query_length	subject_start	subject_end	subject_length	evalue	bitscore	query_coverage	subject_name	subject_taxonomy	query_aligned_sequence	subject_aligned_sequence
S4	NODE_5979_LENGTH_123_COV_18.097561	389581809	YP_006390091	45	66.67	15	0	2	136	137	233	277	477	3e-15	75.1	99	RNA dependent RNA polymerase [Persimmon cryptic virus]	1183241	PIVNVPYVLTETKALCKWLMSLDWSSFDATVNRFEINAAFDLMKE	PTVSVPYILSDTAGKCAWLYALDWSSFDATVSRFEIHAAFDLLKQ
	NODE_6544_LENGTH_87_COV_36.528736	923518324	XP_013656511	33	93.94	2	0	101	3	101	152	184	233	5e-12	63.2	98	PREDICTED: RNA-directed DNA polymerase homolog [Brassica napus]	3708	ILLFLSTETEHIQLLQQFQSIVIQYGIMLSARK	ILLFSSTETEHIQLLQQFQSIIIQYGIMLSARK
	NODE_362_LENGTH_271_COV_18.505535	674950728	CDX82586	78	92.31	6	0	55	288	289	313	390	512	5e-41	149	81	BnaC07g02800D [Brassica napus]	3708	TTIINPKILSPSMWLPHQQEF*VAN*GSLTIKLKSKPIRIELFPGCHITTEVLGSAAPGKDLILGWDSYYAFKKKFDI	TTIINPKILSPSMWLPHQQEFRVANSGSLKIKLKSKPIKIELFPGCHIITEVLGSAAPGKDLILGWDSYYAFKKTFDI
	NODE_398_LENGTH_95_COV_18.326315	567167694	XP_006398168	37	91.89	3	0	1	111	113	78	114	278	2e-16	75.9	98	hypothetical protein EUTSA_v10001178mg, partial [Eutrema salsugineum]	72664	VPHQQLLRWSEWFSKYDFESVYLKGSKNTLADMLSRS	VPHQQLLRWSEWFSKYDFESFYLKGAKNTLADMLSRN
S11	Contig1	15239196	NP_196183	106	38.68	57	1	117	410	413	66	171	323	2e-15	78.2	71	nucleoprotein-like protein [Arabidopsis thaliana]	3702	VNIGLTRGNIHENQLKKTSKRGRERIEELSKKYNIKIRKTKNEKLVLSNSTLTFTRSISVFPYVASQLLSTGSCVL--------EQNNCEFGSDELPSAFKHSGFA	VSIGLLRGNIRKDQLERTCDAGKAIIKRVAAILGIEIRDKGQRKLVLTNKTVTFSRMIAIFPHWASQLMVSKESLFVNRFASFNDANRFPAQTHKLPIAMLHSGFA
	NODE_7641_LENGTH_76_COV_40.302631	1039831514	XP_008382760	30	80	6	0	1	90	90	708	737	1934	2e-08	55.8	100	PREDICTED: LOW QUALITY PROTEIN: uncharacterized protein LOC103445517 [Malus domestica]	3750	KSIEEHWKHLHAFVRIIRSNGLVVSASKIK	KSIDEHWKHLHLFAKIIRSNGLVVSATKIR
	NODE_1108_LENGTH_100_COV_87.320000	658033252	XP_008352136	37	97.3	1	0	5	115	116	515	551	947	1e-15	76.6	96	PREDICTED: uncharacterized protein LOC103415598 [Malus domestica]	3750	QISFLGHVVSAEGISVAPQKVSAITTWEQPRNVTEVR	QISFLGHVVSAEGISVDPQKVSAITTWEQPRNVTEVR
	NODE_3977_LENGTH_86_COV_145.093018	596263586	XP_007224958	34	85.29	5	0	1	102	102	117	150	177	4e-12	63.2	100	hypothetical protein PRUPE_ppa021114mg, partial [Prunus persica]	3760	KGAHVFSKIDLRLGYHQLLIREEDVLKTAFRTRY	KGAKVFSKIDLRFGYHQLRVREEDVPKTAFRTRY
	NODE_5785_LENGTH_93_COV_105.172043	28558781	AAO45752	36	91.67	3	0	2	109	109	35	70	923	1e-15	76.6	99	pol protein [Cucumis melo subsp. melo]	412675	FVKKKDGSMRLCIDYRQLNRVTVKNRYPLPQIDDLF	FVKKKDGSMRLCIDYRELNKVTVKNRYPLPRIDDLF
	NODE_13115_LENGTH_107_COV_25.224298	752455834	AJG39273	32	75	8	0	14	109	123	937	968	2089	2e-08	56.6	78	RNA-dependent RNA polymerase [Yichang Insect virus]	1608144	KDQHNGLREIYVVDIHARIVQLFVETISRSLC	KNQHGGLREIYVMEIHSRIVQLVVEEISRALC
S13	NODE_755_LENGTH_139_COV_26.143885	86451114	ABC96788	48	52.08	23	0	152	9	153	68	115	299	4e-09	57.4	94	RNA-dependent RNA polymerase-like protein, partial [Southern tomato virus]	591166	TLFFEDPGDDVIRGLQKRLNEWFRAGIEDGDFKIVRPPYAVTTEQACF	TVFSKDPGDEVLEEMRVKLNDYFRAGIKKEDFIITRPPFHVRTFQAVF
	NODE_7760_LENGTH_82_COV_17.500000	308097039	ADO14078	31	67.74	10	0	4	96	96	111	141	350	2e-06	48.9	97	fusion protein, partial [Blueberry latent virus]	430710	IPLARSKWEAGVRRIIGGGEMRDWEVDSAMY	IPRSRSKWEAGVRKIIGGGELKDWFKAKSMY
	NODE_49696_LENGTH_87_COV_28.850574	944236983	KQL01321	30	86.67	4	0	99	10	101	21	50	214	1e-11	62	89	hypothetical protein SETIT_015488mg [Setaria italica]	4555	LRIFPSNTYKFKPRDHIVLDDIQECILDNY	LRIFPPNTYKFKPRDHIVLDEVQECILDNF
	NODE_774_LENGTH_435_COV_169.772415	338808403	AEJ07907	149	81.21	28	0	3	449	451	432	580	619	1e-66	221	99	putative Huck2 pol protein [Zea luxurians]	15945	TNGQVERANGMILQGLKPRIFNQLKKFGKKWLAELPSVIWSLRNTPSRATGFTPFFLVYGAEAILPTDLEYGSSRLQAYSEQSNRTAREDALDQLEEARDVALLHSARYQQALRRYQARRVRSRDLKVGDLVLRLRQSNKGRHKLTPPW	TNGQVERANGMILQGLKPRIYNDLNKFGKRWMKELPSVVWSLRTTPSRATGFTPFFLVYGAEAVLPTDLEYGSPRTRAYDDQSNQASREDSLDQLEEARDRALLYSARYQQSLRRYHARGVRPRDLQVGDLVLRLRQDARGRHKLTPPW
S14	Contig1	948271133	ALM54938	33	81.82	6	0	3	101	103	588	620	1062	3e-10	61.2	96	fusion protein RdRp [Southern tomato virus]	591166	FRNTVVRASSDWAKMWDEVREAKVCMELDWSKF	FRNTVVRASSDWMHFWDEVKEAAVCVELDWSKF
	NODE_642_LENGTH_197_COV_50.258884	1009287587	NP_001308401	70	75.71	17	0	4	213	213	84	153	1054	2e-23	100	99	uncharacterized protein LOC100382682 precursor [Zea mays]	4577	LTLANTNVAGPFPDAVGHLSALTHLDVSNNSTVGAFPTSLYRYASPQYLNLSQNYLGLELPAGIGRGLGA	LTLGSAGVAGPFPDAVGGLSALTHLDVSNNSISGAFPTALYRCASLQYLDLSQNKLTGELPVDIGRRLGA
	NODE_1264_LENGTH_76_COV_67.539474	937921713	BAS96630	30	66.67	10	0	91	2	92	79	108	140	2e-07	49.7	98	Os06g0198100 [Oryza sativa Japonica Group]	39947	NGILPTTENSEVVEQKPIYVIFDGKVLGLY	NDIMPTSENNEVIQQKPIYVVFDGKLPGVY
	NODE_5753_LENGTH_74_COV_21.662163	937921713	BAS96630	29	68.97	9	0	2	88	90	101	129	140	1e-06	47.4	97	Os06g0198100 [Oryza sativa Japonica Group]	39947	DGKVPGVYITFEQVISQKIDAKLEEWLSW	DGKLPGVYISFEEIVAQKIDAKLMGGLSW
	NODE_5801_LENGTH_165_COV_39.139393	77555716	ABA98512	58	74.14	15	0	6	179	181	214	271	459	2e-22	95.1	96	retrotransposon protein, putative, Ty1-copia subclass [Oryza sativa Japonica Group]	39947	KSKTVGIFKKFAKRAQNEFEATLVKIRSDNGTEFKNTQVDDFCDDRGIKHEFSAPYSP	KSTVAELFKKFAKRAQNEFSCTLVKIRSDNGSEFKNTNIEDYCDDLGIKHELSATYSP
	NODE_13414_LENGTH_75_COV_23.693333	923057524	ALB05811	30	56.67	13	0	1	90	91	968	997	1062	8e-06	48.1	99	fusion protein RdRp [Southern tomato virus]	591166	MDIIRGDSTIGEGQWGNEMERWVRFLSENP	MDLIRGNATIGRGQWGNDVMDWIRFVRDHP
	NODE_18080_LENGTH_78_COV_31.576923	937925959	BAT00876	28	92.86	2	0	92	9	94	65	92	105	3e-11	59.7	89	Os07g0257800 [Oryza sativa Japonica Group]	39947	IILDEVQECILDNFWYQYNNKREERGTC	IILDEVQECILGNFWYQYNNKREEKGTC
S15	NODE_3688_LENGTH_107_COV_14.728972	482651012	YP_007889826	34	70.59	10	0	113	12	121	531	564	673	9e-07	50.8	84	coat protein [Hop trefoil cryptic virus 2]	1323523	PTINRAAPNNRPRLPASSLLHNRTKIMLPVVRSR	PPLNRAPPNSRPRLPASSLLHDRTKVMLPQLNVR
	NODE_372_LENGTH_120_COV_57.733334	1012323002	KYP35208	44	70.45	13	0	3	134	136	202	245	300	2e-14	71.2	97	Retrovirus-related Pol polyprotein from transposon 17.6, partial [Cajanus cajan]	3821	RRFIQGYAQIAVPLTGLTKKNVSFKWTEQCEASFQELKEKLTTA	RRFIEGFSKIAMPLTQLTKKGQSFEWTEECENSFQELKKRLTTA
	NODE_1799_LENGTH_98_COV_27.530613	255987651	YP_003104769	36	75	9	0	109	2	114	195	230	673	1e-10	62	95	putative capsid protein [Primula malacoides virus China/Mar2007]	479713	LPGNSTRMQVLQDLYGRVLYTIHAPAYSCLIPDFIG	LPGNTPRIQVLQDLYSRVLYTITAPGFTCLIPDLIG
	NODE_4405_LENGTH_140_COV_44.049999	929999493	ALF37644	42	57.14	18	0	151	26	156	335	376	704	9e-09	57.4	81	putative reverse transcriptase [Strawberry vein banding virus]	47903	RKINSCTKFDGYFIPSAEQLIKQIQGAKYYSKFDAKSGFWQL	KKLNDNTKGDGYLLPNKEQLLQRIGGKTYYSSFDCKSGFWQV
	NODE_13907_LENGTH_99_COV_49.000000	255987651	YP_003104769	38	71.05	11	0	115	2	115	78	115	673	4e-10	60.5	99	putative capsid protein [Primula malacoides virus China/Mar2007]	479713	VEHRDHSKVSVATICMYYMSVVYGYFLLNDVYVRPAAS	VDHRTTSKVSVATICMYHLSIVYGYFLLNDMITRASAS
S16	NODE_4819_LENGTH_105_COV_90.561905	1039016027	ANM65528	39	74.36	10	0	2	118	119	130	168	295	4e-13	67	98	Cysteine proteinases superfamily protein [Arabidopsis thaliana]	3702	VDWREAGAVTEVSHQGDCGACWSFATTAAVEGINFIHTN	VDWREKGAVTEVKNQQDCGSCWAFSTVAAVEGINKIRTN
